# Supplementary material for: Acid-Catalyzed Water Extraction of Two Polysaccharides from Artemisia argyi and Their Physicochemical Properties and Antioxidant Activities
Source: Gels. 2021 Dec 22;8(1):5. doi: 10.3390/gels8010005 (PMC8774486; doi:10.3390/gels8010005)
Supplement: Supplementary file 1 [file gels-08-00005-s001.zip]

Archive with 1 entries (1 files):
- gels-1481784-supplementary.pdf
